# Supplementary material for: Toxic Responses of Different Shellfish Species after Exposure to Prorocentrum lima, a DSP Toxins Producing Dinoflagellate
Source: Toxins (Basel). 2022 Jul 5;14(7):461. doi: 10.3390/toxins14070461 (PMC9317551; doi:10.3390/toxins14070461)
Supplement: Supplementary file 1 [file toxins-14-00461-s001.zip]

Archive with 1 entries (1 files):
- toxins-1797350-supplementary.pdf
